# Supplementary material for: The Identification and Management of Refeeding Syndrome in Inpatient Severely Acutely Malnourished Children Aged 6 to 59 Months in Sub-Saharan African Countries: A Systematic Review and Meta-Analysis
Source: Children (Basel). 2025 Sep 12;12(9):1223. doi: 10.3390/children12091223 (PMC12468821; doi:10.3390/children12091223)
Supplement: Supplementary file 1 [file children-12-01223-s001.zip]

Archive with 1 entries (1 files):
- children-3815062-supplementary.xlsx
