# Supplementary material for: The Identification and Management of Refeeding Syndrome in Inpatient Severely Acutely Malnourished Children Aged 6 to 59 Months in Sub-Saharan African Countries: A Systematic Review and Meta-Analysis
Source: Children (Basel). 2025 Sep 12;12(9):1223. doi: 10.3390/children12091223 (PMC12468821; doi:10.3390/children12091223)
Supplement: Supplementary file 1 [file children-12-01223-s001.zip › children-3815062-supplementary.xlsx]

## Sheet: Sheet1
Supplementary Table S1. Risk of Bias Assessment (ROBINS-I)
Study (Author, Year)	Country	Confounding	Selection of participants	Classification of interventions	Deviations from intended interventions	Missing data	Measurement of outcomes	Selection of reported result	Overall risk of bias
Okinyi LK, 2018	Kenya	Moderate	Moderate	Low	Serious	Serious	Serious	Moderate	Serious
Mbethe AP & Mda S, 2017	South Africa	Serious	Moderate	Low	Low	Moderate	Serious	Moderate	Serious
Heydenrych et al, 2024	South Africa	Serious	Serious	Low	No information	Critical	Serious	Moderate	Critical
Bandsma et al, 2019	Kenya and Malawi	N/A	Low	Low	Low	Low	Low	Low	Low risk
Chatenga H, 2021	Ghana	Serious	Serious	Moderate	Low	Moderate	Moderate	Moderate	Serious
Hother et al, 2016	Ethiopia	Serious	Serious	Low	Low	Serious	Moderate	Moderate	Serious
Namusoke et al, 2016	Uganda	Moderate	Moderate	Low	Low	Moderate	Low	Low	Moderate
Rytter et al, 2017	Uganda	Moderate	Moderate	Low	Low	Moderate	Low	Low	Moderate
Muzeyi et al, 2024	Uganda	Moderate	Moderate	Low	Low	Serious	Low	Moderate	Serious
Supplementary Table S2. GRADE summary of findings: Identification and management of refeeding syndrome in children with severe acute malnutrition in sub-Saharan Africa
Outcome	Studies (design)	Pooled/Study Estimate	Consistency / Heterogeneity	Certainty of evidence (GRADE)	Key reasons for rating
Prevalence of RFS (all definitions combined)	4 observational (from 9 total)	14.0% (95% CI 5.7–30.4%); prediction interval 0.9–85.7%	High heterogeneity (Q=24.97, p<.001)	⬤◯◯◯ Very low	Risk of bias (observational), inconsistency (very high heterogeneity; varying definitions/timing), indirectness (non-standardized criteria), imprecision (wide PI, small k).
Prevalence — homogeneous definition: relative fall ≥0.3 mmol/L PO₄³⁻	2 observational	27.5% (95% CI 16.3–42.5%); PI not estimable (k=2)	Heterogeneity present (Q=6.13, p=0.013; I²≈83.7%)	⬤◯◯◯ Very low	Risk of bias; inconsistency; imprecision (k=2; PI not estimable).
Prevalence — homogeneous definition: absolute PO₄³⁻ <1.0 mmol/L	1 observational	15.4% (95% CI 9.6–23.6%)	Single study	⬤◯◯◯ Very low	Risk of bias; imprecision/indirectness (single study; threshold variability).
Prevalence — homogeneous definition: drop ≥0.16 to <0.65 mmol/L	1 observational	8.7% (95% CI 4.9–15.1%)	Single study	⬤◯◯◯ Very low	Risk of bias; imprecision/indirectness (single study; definition differs from others).
Mortality among children with RFS	5 observational	Range across studies 3–18.2%; overall meta-analytic estimate reported as 0.03 (95% CI 0.00–0.07); no significant heterogeneity	Low between-study heterogeneity for mortality	⬤⬤◯◯ Low	Risk of bias (observational/retrospective components), imprecision (small event counts, few studies); no downgrade for publication bias (tests negative).
Differences between management strategies (WHO-aligned vs others)	4 observational	Kruskal–Wallis not significant (p=0.2592)	Descriptive variation but no statistical difference	⬤◯◯◯ Very low	Confounding (non-randomized), indirectness (strategy definitions/outcomes vary), imprecision (very small groups), inconsistency (reporting).
Electrolyte disturbances (hypo-P, hypo-K, hypo-Mg) as identification markers	7 observational (definitions vary)	Definitions and cutoffs varied; prevalence estimates not comparable	Very high conceptual heterogeneity	⬤◯◯◯ Very low	Risk of bias; inconsistency/indirectness (non-standard cutoffs; timing at admission vs post-refeeding).
Footnotes (applies across outcomes):
a) Most included studies are observational with methodological limitations and non-standardized definitions/timing of RFS diagnosis.
b) Considerable heterogeneity in thresholds (absolute vs relative phosphate decrease), timing (admission vs post-refeeding), and co-interventions.
c) Imprecision due to small number of studies per subgroup and wide CIs/prediction intervals.
d) Publication bias not suggested by funnel plot or Egger’s test per your analyses (no downgrade).
e) Mortality synthesis shows low heterogeneity but remains low certainty because of design limitations and small event numbers.
